# Supplementary material for: Ipecac alkaloid biosynthesis in two evolutionarily distant plants
Source: Nat Chem Biol. 2025 Jun 3;21(11):1794–805. doi: 10.1038/s41589-025-01926-z (PMC12568652; doi:10.1038/s41589-025-01926-z)
Supplement: Supplementary file 4 — Normalized peak areas. [file 41589_2025_1926_MOESM4_ESM.xlsx]

## Sheet: Fig. 2e
Source Data Fig. 2e
Normalised peak areas of three biological replicates of C. ipeacuanha tissues.
	Secologanin			DAII			DAI			6-O-Me-DAIIA			Ipecoside			Protoemetine			Cephaeline			Emetine
	Replicate 1	Replicate 2	Replicate 3	Replicate 1	Replicate 2	Replicate 3	Replicate 1	Replicate 2	Replicate 3	Replicate 1	Replicate 2	Replicate 3	Replicate 1	Replicate 2	Replicate 3	Replicate 1	Replicate 2	Replicate 3	Replicate 1	Replicate 2	Replicate 3	Replicate 1	Replicate 2	Replicate 3
young leaves	38456.5	30841.4	24707.4	181561	200988	172961	132820	135599	93756.7	332514	295704	318878	2.89782e+06	3.03565e+06	2.02356e+06	571946	446525	422820	1.44821e+07	1.46453e+07	1.37285e+07	1.00353e+07	1.12179e+07	9.75583e+06
expanded leaves	204.804	307.233	0	0	0	0	7931.57	6515.56	4794.31	15061.6	10489.9	22550.6	1.29077e+06	1.02552e+06	1.32472e+06	11034.7	25793.7	160126	7.78377e+06	6.5001e+06	6.87852e+06	8.2192e+06	8.61638e+06	7.98252e+06
old leaves	0	0	0	0	0	0	5510.79	8514.21	4866.76	15221.8	19092.1	19902.6	1.24854e+06	1.69934e+06	1.67199e+06	2151.02	36461.8	27717.5	6.36365e+06	7.87399e+06	8.19842e+06	6.35767e+06	7.80556e+06	8.4201e+06
stem	11400.8	10712.6	15557.6	37920.6	28837.7	46047.9	33101.9	28132.1	33265.5	136928	234649	286564	1.82319e+06	1.42617e+06	1.82644e+06	86033.4	90985.2	160433	1.21919e+07	1.06837e+07	1.39997e+07	3.50058e+06	2.48937e+06	3.60196e+06
rhizome	46439.1	61360.3	24211.6	101445	205268	99451.7	35493.5	53420.4	26138.7	94664.1	216566	91543	3.20985e+06	4.19699e+06	3.84202e+06	729598	1.28001e+06	554237	1.83033e+07	2.03861e+07	1.70882e+07	7.43728e+06	9.46544e+06	1.52207e+07
roots	7624.09	12122	12222.9	6046.02	6091.1	17084.4	9899.4	12731.1	15648.6	33151.7	34271	51394.1	1.28278e+06	993716	1.35027e+06	78396.7	167417	245729	8.92615e+06	7.21286e+06	9.11883e+06	7.93279e+06	6.31575e+06	6.831e+06

## Sheet: Fig. 2f
Source Data Fig. 2f
Normalised peak areas of three biological replicates of A. salviifolium tissues.
	Secologanic acid			DAIIA			DAIA			6-O-Me-DAIIA			6-O-Me-DAIA			Protoemetine			Cephaeline
	Replicate 1	Replicate 2	Replicate 3	Replicate 1	Replicate 2	Replicate 3	Replicate 1	Replicate 2	Replicate 3	Replicate 1	Replicate 2	Replicate 3	Replicate 1	Replicate 2	Replicate 3	Replicate 1	Replicate 2	Replicate 3	Replicate 1	Replicate 2	Replicate 3
leaf buds	81869	87202.9	98957.5	962963	844357	1.32684e+06	2.48919e+06	2.26863e+06	3.27345e+06	2.30057e+06	1.65946e+06	2.70589e+06	1.45509e+07	1.30503e+07	1.51184e+07	5.10292e+06	4.21568e+06	5.59808e+06	52699.6	206654	89046.1
leaf 1	92314.3	71819.1	78079	276744	605444	775553	1.02379e+06	1.68363e+06	2.05941e+06	795466	753640	1.57921e+06	1.02352e+07	1.05819e+07	1.02666e+07	4.11665e+06	4.07534e+06	4.5901e+06	27686.9	685194	2.10363e+06
leaf 2	64040.1	44877.4	60645	373106	479165	699346	1.4409e+06	1.60761e+06	1.86573e+06	1.16656e+06	798266	1.51848e+06	9.41989e+06	9.22525e+06	8.98518e+06	2.908e+06	3.55186e+06	3.12914e+06	46620.6	581067	2.11377e+06
leaf 3	39172.3	32736.5	32782.7	531887	376667	619841	1.86764e+06	1.46975e+06	1.92921e+06	1.64057e+06	1.03992e+06	1.75899e+06	8.82875e+06	7.87177e+06	8.54109e+06	1.78154e+06	2.47607e+06	2.22509e+06	23586.8	465385	1.83123e+06
leaf 4	36698.5	33984.6	31986.5	433819	243243	431976	1.87735e+06	1.28233e+06	1.78103e+06	1.63707e+06	1.02182e+06	1.69405e+06	8.81275e+06	8.56828e+06	8.3665e+06	915755	2.03926e+06	1.57365e+06	10380.2	225950	2.06638e+06
leaf 5	34340.9	24397.3	26734	251205	169655	229880	1.66643e+06	1.11548e+06	1.22755e+06	1.32952e+06	823427	1.24039e+06	8.94114e+06	7.94367e+06	7.15925e+06	603425	1.7195e+06	1.05391e+06	23619.3	118980	1.64432e+06
leaf 6	24012	28728.5	21763.4	154579	237668	299728	1.24786e+06	1.38873e+06	1.22503e+06	875378	1.03615e+06	1.28555e+06	8.68973e+06	7.89825e+06	8.1983e+06	344145	1.1767e+06	582953	38695.8	103245	1.70051e+06
leaf 7	17222.3	12336.9	27771.4	136712	159700	179151	803917	923624	948957	557898	761861	992743	7.88843e+06	8.1691e+06	7.60983e+06	348521	705847	772944	95791.2	49107.5	1.10025e+06
young stem	38573.6	34806.6	32904.9	49603.7	58694.3	56158	200540	242680	241560	503793	327900	447758	2.9067e+06	2.58256e+06	3.08208e+06	247598	354727	570012	126010	83614.2	513036
old stem	12372	9990.7	7432.13	85556.5	74472.8	82086.9	257781	226357	295695	940392	594279	836980	3.43549e+06	2.89602e+06	4.86338e+06	113171	76634.5	135112	2.26431e+06	2.10299e+06	3.85669e+06
stem bark	24386.4	18564.6	14177.6	151935	134156	156743	433569	373340	552417	1.42353e+06	1.22061e+06	1.34223e+06	5.96811e+06	5.30846e+06	7.54142e+06	143904	140694	229435	2.81286e+06	3.9026e+06	5.8502e+06
roots	23426.7	20220.5	26291.3	158410	116251	181219	646766	643527	720335	322868	257901	391396	3.9292e+06	3.23969e+06	4.11651e+06	747189	851226	801575	6.38324e+06	7.7948e+06	6.29986e+06

## Sheet: Fig. 2g
Source Data Fig. 2g
Normalised peak areas of three biological replicates of N. benthamiana leavesl infiltrate with 1 mM dopamine and 1 mM secologanin.
	0h			24h
	Replicate 1	Replicate 2	Replicate 3	Replicate 1	Replicate 2	Replicate 3
DAII	4076.52	6409.2	3706	53845.7	152989	102751
DAI	5933.65	11156.7	6003.99	83789.5	234053	153240

## Sheet: Fig. 2h
Source Data Fig. 2h
Normalised peak areas of three biological replicates of N. benthamiana leavesl infiltrate with 1 mM dopamine and 1 mM secologanic acid.
	0h			24h
	Replicate 1	Replicate 2	Replicate 3	Replicate 1	Replicate 2	Replicate 3
DAIIA	5356.01	5291.4	6112.02	186307	169805	142517
DAIA	10626.1	7991.98	6168.58	265914	245786	173173

## Sheet: Fig. 2i
Source Data Fig. 2i
Normalised peak areas of three biological replicates of C. roseus flower petals infiltrated with 1 mM dopamine or Mock.
	Mock			1 mM dopamine
	Replicate 1	Replicate 2	Replicate 3	Replicate 1	Replicate 2	Replicate 3
DAII	2833.39	0	0	356717	277305	295916
DAI	3593.7	292.111	0	442279	350275	355331
