# Supplementary material for: Ipecac alkaloid biosynthesis in two evolutionarily distant plants
Source: Nat Chem Biol. 2025 Jun 3;21(11):1794–805. doi: 10.1038/s41589-025-01926-z (PMC12568652; doi:10.1038/s41589-025-01926-z)
Supplement: Supplementary file 5 — Normalized peak areas. [file 41589_2025_1926_MOESM5_ESM.xlsx]

## Sheet: Fig. 3b
Source Data Fig. 3b
Normalised peak areas of three biological replicates of N. benthamiana leaves expressing C. ipecacuanha protoemetine pathway genes.
	DAIIA 5a			6-O-Me-DAIIA 6a			10-O-demethyl-protoemetinol 9			Protoemetinol 10
Genes expressed	Replicate 1	Replicate 2	Replicate 3	Replicate 1	Replicate 2	Replicate 3	Replicate 1	Replicate 2	Replicate 3	Replicate 1	Replicate 2	Replicate 3
CiDE, CiDOMT1, CiS6DGD, CiDR1, CiDPOMT	26133.3	33647.7	33116.4	21622.7	31298.4	1778.89	906.646	822.691	1048.77	9821.88	10886.1	11753
CiDE, CiDOMT1, CiS6DGD, CiDR1	18542.2	45065.5	32836.7	2396.71	1682.24	5265.21	12160.7	11028.1	8839.96	0	0	0
CiDE, CiDOMT1, CiS6DGD	14556.8	15042.5	28611.4	3101.13	3904.08	2316.7	0	0	0	0	0	0
CiDE, CiDOMT1	36780.9	43550.2	26916.6	73738.3	127006	79809.6	0	0	0	0	0	0
CiDE	52433.5	44040.9	41703.5	1387.32	1854.2	600.47	0	0	0	0	0	0
EV	5938.84	4470.49	6667.48	1923.93	2242.23	3191.1	0	0	0	0	0	0

## Sheet: Fig. 3c
Source Data Fig. 3c
Normalised peak areas of three biological replicates of N. benthamiana leaves expressing A. salviifolium protoemetine pathway genes.
	6-O-Me-DAIIA 6a			10-O-demethylprotoemetinol 9			Protoemetinol 10
	Replicate 1	Replicate 2	Replicate 3	Replicate 1	Replicate 2	Replicate 3	Replicate 1	Replicate 2	Replicate 3
AsDOMT1, AsDOMT2, AsS6DGD, AsDR1, AsDPOMT1, AsDPOMT2	0	237.138	32.9875	282.655	147.575	39.5521	40029.7	61809.9	29809.6
AsDOMT1, AsDOMT2, AsS6DGD, AsDR1, AsDPOMT2	125.506	0	0	573.208	55.721	582.527	48956.9	28957	63120.9
AsDOMT1, AsDOMT2, AsS6DGD, AsDR1, AsDPOMT1	0	0	0	216.792	106.187	51.417	46731.7	33488.1	34481.1
AsDOMT1, AsDOMT2, AsS6DGD, AsDR1	0	40.7646	0	34464.9	14146.8	18300.9	0	0	0
AsDOMT1, AsDOMT2, AsS6DGD	45.7288	79.2036	0	0	0	0	0	0	0
AsDOMT1, AsDOMT2	27290.6	19206.3	17982.2	0	0	0	0	0	0
AsDOMT2	14970.6	15299.1	28299.6	0	0	0	0	0	0
AsDOMT1	15479.1	18579	31186.2	0	0	0	0	0	0
EV	0	366.159	1369.64	0	0	0	0	0	0
