# Supplementary material for: Ipecac alkaloid biosynthesis in two evolutionarily distant plants
Source: Nat Chem Biol. 2025 Jun 3;21(11):1794–805. doi: 10.1038/s41589-025-01926-z (PMC12568652; doi:10.1038/s41589-025-01926-z)
Supplement: Supplementary file 6 — Normalized peak areas. [file 41589_2025_1926_MOESM6_ESM.xlsx]

## Sheet: Fig. 4c
Source Data Fig. 4c
Normalised peak areas of three biological replicates of N. benthamiana.
	Ipecoside 11
	Replicate 1	Replicate 2	Replicate 3
CiIpS	44145.5	38970	28513.6
EV	0	0	0

## Sheet: Fig. 4f
Source Data Fig. 4f
Normalised peak areas of three biological replicates of N. benthamiana.
	6-O-Me-DAIA 6b			7-O-Me-DAIA 12b
	Replicate 1	Replicate 2	Replicate 3	Replicate 1	Replicate 2	Replicate 3
AsDOMT1-7	218766	232622	162303	20752.8	17754.5	13154.2
AsDOMT7	88693.7	100167	68947.4	137708	154947	106054
AsDOMT6	45146.3	41150.7	39930.1	92541.2	87718.8	86128.6
AsDOMT5	21906	19436.9	21746.8	193373	179352	199907
AsDOMT4	44697.3	65411.4	77138.6	8443.52	12696.8	14776.6
AsDOMT3	234668	218317	317003	1703.17	2150.09	2506.6
AsDOMT2	41549.9	38319.1	23486.6	147976	141409	95382.2
AsDOMT1	61927.9	35193.7	40394.6	199009	113643	130161
EV	0	0	0	2532.93	2432.4	2119.33
