# Supplementary material for: Ipecac alkaloid biosynthesis in two evolutionarily distant plants
Source: Nat Chem Biol. 2025 Jun 3;21(11):1794–805. doi: 10.1038/s41589-025-01926-z (PMC12568652; doi:10.1038/s41589-025-01926-z)
Supplement: Supplementary file 7 — Normalized peak areas. [file 41589_2025_1926_MOESM7_ESM.xlsx]

## Sheet: Fig. 5b
Source Data Fig. 5b
Normalised peak areas of three biological replicates of N. benthamiana.
	Ipecoside 11
EV	14131.4	17712.2	10703.7
CiDGD	0	0	0
CiS6DGD	19395	9931.74	12689.3

## Sheet: Fig. 5d
Source Data Fig. 5d
Normalised peak areas of three biological replicates of N. benthamiana.
	7-O-Me-DAIA 12b			6-O-Me-DAIA 6b
	Replicate 1	Replicate 2	Replicate 3	Replicate 1	Replicate 2	Replicate 3
EV	57819.3	61783.3	44306.6	276373	210327	227401
AsDGD1	739.221	449.89	892.949	8608.46	8224.97	3525.41
AsDGD2	0	0	0	0	0	0
AsS6DGD	85283	48106.4	67482.9	224876	199707	283167
